# Supplementary material for: A Novel Chitosan Composite Biomaterial with Drug Eluting Capacity for Maxillary Bone Regeneration
Source: Materials (Basel). 2023 Jan 10;16(2):685. doi: 10.3390/ma16020685 (PMC9866710; doi:10.3390/ma16020685)
Supplement: Supplementary file 1 [file materials-16-00685-s001.zip]

Archive with 1 entries (1 files):
- materials-2119647-supplementary.pdf
